# Supplementary material for: Contrasting Effects of Probiotic Yogurt and Brown Yogurt on the Urinary Metabolites and Gut Microbial Function of Healthy Adults
Source: Food Sci Nutr. 2025 Nov 3;13(11):e71144. doi: 10.1002/fsn3.71144 (PMC12582986; doi:10.1002/fsn3.71144)
Supplement: Supplementary file 1 — Table S1: Differences in urinary metabolite concentrations after consumption of different yogurts. [file FSN3-13-e71144-s002.xls]

## Sheet: Sheet2
Table S1 Differences in urinary metabolite concentrations after consumption of different yogurts
Metabolite name	Class	SSN (n=23)		YJD (n=23)		Adjusted differences of
		d0	d28	d0	d28	SSN vs YJD at 28 day
Isopropanol	alcohols	0.003±0.004	0.004±0.005	0.006±0.007	0.005±0.006	–0.001 (–0.005, 0.002)
Methanol	alcohols	0.232±0.763	0.073±0.039	0.061±0.023	0.069±0.059	0.006 (–0.025, 0.036)
myo-Inositol	alcohols	0.062±0.074	0.055±0.063	0.052±0.07	0.056±0.108	–0.005 (–0.056, 0.046)
N-Phenylacetylglycine	amides	0.125±0.18	0.165±0.142	0.129±0.139	0.107±0.098	0.059 (–0.015, 0.132)
Dimethylamine	amines	0.201±0.161	0.205±0.114	0.143±0.077	0.173±0.153	0.008 (–0.069, 0.086)
Ethanolamine	amines	0.253±0.188	0.278±0.144	0.22±0.131	0.232±0.201	0.031 (–0.066, 0.127)
Methylamine	amines	0.005±0.007	0.013±0.011**	0.011±0.007	0.01±0.009	0.016 (0.003, 0.029)#
3-Indoxylsulfate	amino acid derivatives	0.157±0.201	0.145±0.119	0.128±0.108	0.112±0.132	0.027 (–0.047, 0.102)
Creatinine	amino acid derivatives	7.856±5.568	8.125±4.275	6.168±3.66	5.687±4.686	1.904 (–0.71, 4.517)
Creatine	amino acid derivatives	0.225±0.302	0.23±0.289	0.188±0.198	0.43±0.822	–0.214 (–0.582, 0.153)
Hippurate	amino acid derivatives	0.895±1.081	1.103±1.425	0.773±0.967	0.61±0.453	0.459 (–0.168, 1.086)
Pyroglutamate	amino acid derivatives	0.129±0.107	0.143±0.094	0.094±0.065	0.098±0.105	0.023 (–0.028, 0.074)
Urea	amino acid derivatives	47.129±50.817	45.297±41.01	43.357±51.779	74.605±54.433*	–30.249 (–58.464, –2.034)#
2-Aminobutyrate	amino acids	0.019±0.028	0.016±0.019	0.009±0.005	0.007±0.004	0.009 (–0.000, 0.017)#
3-Aminoisobutyrate	amino acids	0.347±0.584	0.282±0.381	0.276±0.397	0.231±0.365	0.027 (–0.174, 0.228)
Alanine	amino acids	0.247±0.183	0.276±0.179	0.161±0.095	0.181±0.168	0.04 (–0.052, 0.132)
Asparagine	amino acids	0.08±0.094	0.102±0.071	0.059±0.079	0.069±0.084	0.024 (–0.017, 0.066)
Betaine	amino acids	0.059±0.051	0.071±0.043	0.048±0.03	0.052±0.045	0.014 (–0.011, 0.039)
Carnitine	amino acids	0.021±0.029	0.036±0.032	0.026±0.023	0.053±0.107	–0.019 (–0.067, 0.029)
Glutamine	amino acids	0.399±0.277	0.397±0.226	0.262±0.14	0.274±0.249	0.059 (–0.078, 0.195)
Glycine	amino acids	1.048±1.227	1.210±1.160	0.914±0.744	0.869±0.701	0.243 (–0.126, 0.611)
Histidine	amino acids	0.179±0.355	0.096±0.195	0.135±0.223	0.271±0.371	–0.180 (–0.359, –0.001)#
Isoleucine	amino acids	0.011±0.008	0.012±0.006	0.009±0.004	0.008±0.007	0.003 (–0.003, 0.005)
Leucine	amino acids	0.029±0.021	0.028±0.016	0.019±0.008	0.015±0.012	0.011 (–0.002, 0.02)#
Lysine	amino acids	0.151±0.186	0.165±0.168	0.134±0.143	0.092±0.116	0.065 (–0.009, 0.138)
N,N-Dimethylglycine	amino acids	0.035±0.021	0.034±0.018	0.029±0.019	0.027±0.023	0.006 (–0.006, 0.018)
O-Acetylcarnitine	amino acids	0.008±0.012	0.009±0.01	0.01±0.009	0.016±0.035	–0.008 (–0.023, 0.008)
Serine	amino acids	0.331±0.277	0.347±0.25	0.249±0.195	0.247±0.216	0.061 (–0.065, 0.187)
Taurine	amino acids	0.324±0.248	0.375±0.252	0.28±0.243	0.282±0.251	0.088 (–0.065, 0.241)
Threonine	amino acids	0.159±0.141	0.166±0.118	0.14±0.148	0.134±0.119	0.023 (–0.035, 0.081)
Tryptophan	amino acids	0.055±0.052	0.051±0.041	0.04±0.028	0.025±0.021*	0.020 (0.002, 0.038)#
Tyrosine	amino acids	0.092±0.074	0.099±0.061	0.058±0.031	0.043±0.032	0.044 (0.016, 0.072)##
Valine	amino acids	0.034±0.022	0.034±0.016	0.025±0.013	0.025±0.02	0.006 (–0.005, 0.016)
pi-Methylhistidine	amino acids	0.13±0.126	0.174±0.108	0.109±0.168	0.076±0.101	0.095 (0.033, 0.158)##
tau-Methylhistidine	amino acids	0.019±0.04	0.019±0.047	0.016±0.036	0.038±0.048	–0.02 (–0.049, 0.009)
Choline	ammoniums compounds	0.021±0.019	0.019±0.015	0.018±0.021	0.014±0.015	0.004 (–0.005, 0.012)
O-Phosphocholine	ammoniums compounds	0.002±0.003	0.007±0.010*	0.004±0.005	0.001±0.002*	0.005 (0.001, 0.01)#
Trimethylamine N-oxide	ammoniums compounds	0.098±0.113	0.173±0.167*	0.103±0.074	0.202±0.312	–0.027 (–0.178, 0.123)
Dimethyl sulfone	food and drug compounds	0.024±0.014	0.028±0.015	0.021±0.011	0.026±0.012	0.001 (–0.007, 0.009)
Trigonelline	food and drug compounds	0.072±0.071	0.080±0.110	0.047±0.065	0.033±0.038	0.038 (–0.011, 0.087)
Acetone	ketones	0.008±0.014	0.006±0.005	0.005±0.003	0.005±0.004	–0.000 (–0.003, 0.003)
Hypoxanthine	nucleic acid components	0.054±0.052	0.050±0.045	0.040±0.048	0.040±0.038	0.006 (–0.019, 0.03)
Uracil	nucleic acid components	0.046±0.035	0.044±0.026	0.05±0.038	0.044±0.041	0.001 (–0.019, 0.021)
2-Oxoglutarate	organic acids	0.06±0.057	0.071±0.063	0.045±0.043	0.061±0.064	–0.005 (–0.032, 0.043)
3-Hydroxyisobutyrate	organic acids	0.059±0.039	0.08±0.053*	0.051±0.037	0.057±0.048	0.018 (–0.009, 0.046)
3-Hydroxyisovalerate	organic acids	0.038±0.029	0.049±0.028	0.045±0.032	0.046±0.037	0.007 (–0.01, 0.024)
4-Hydroxybenzoate	organic acids	0.082±0.075	0.082±0.063	0.085±0.093	0.053±0.054	0.029 (–0.006, 0.065)
4-Hydroxyphenylacetate	organic acids	0.08±0.093	0.072±0.054	0.06±0.059	0.05±0.049	0.017 (–0.013, 0.047)
Acetate	organic acids	0.067±0.121	0.042±0.061	0.03±0.036	0.029±0.025	–0.001 (–0.21, 0.019)
Acetoacetate	organic acids	0.036±0.044	0.037±0.039	0.020±0.010	0.028±0.033	–0.003 (–0.018, 0.024)
Ascorbate	organic acids	0.063±0.105	0.041±0.061	0.078±0.175	0.055±0.094	–0.014 (–0.062, 0.034)
Citrate	organic acids	2.003±2.264	2.141±1.766	1.305±0.916	1.55±1.511	0.257 (–0.626, 1.14)
Formate	organic acids	0.160±0.100	0.173±0.086	0.114±0.061	0.137±0.094	0.019 (–0.035, 0.073)
Fumarate	organic acids	0.003±0.004	0.003±0.003	0.003±0.002	0.001±0.002*	0.002 (0.00, 0.003)#
Glycolate	organic acids	0.365±0.382	0.488±0.394	0.301±0.164	0.308±0.227	0.157 (–0.03, 0.344)
Lactate	organic acids	0.211±0.613	0.098±0.093	0.08±0.089	0.101±0.166	–0.008 (–0.09, 0.074)
Pyruvate	organic acids	0.034±0.028	0.037±0.024	0.022±0.018	0.019±0.019	0.014 (–0.001, 0.027)#
Succinate	organic acids	0.018±0.037	0.011±0.014	0.015±0.023	0.013±0.016	–0.002 (–0.011, 0.007)
Arabinitol	sugars	0.167±0.241	0.443±0.802	0.123±0.113	0.114±0.128	0.332 (–0.024, 0.688)
Erythritol	sugars	0.497±0.372	0.591±0.401	0.325±0.271	0.351±0.362	0.141 (–0.069, 0.35)
Glucose	sugars	0.231±0.204	0.248±0.154	0.285±0.351	0.422±0.993	–0.066 (–0.316, 0.184)
Mannitol	sugars	0.308±0.614	0.614±1.103	0.173±0.368	0.151±0.184	0.359 (–0.068, 0.786)
Xylose	sugars	0.101±0.133	0.200±0.374	0.096±0.107	0.165±0.439	0.035 (–0.213, 0.283)
1-Methylnicotinamide	vitamin/cofactors	0.031±0.024	0.028±0.020	0.031±0.027	0.025±0.019	0.003 (–0.009, 0.015)
Pantothenate	vitamin/cofactors	0.018±0.013	0.019±0.012	0.015±0.009	0.013±0.008	0.007 (0.00, 0.013)#
a, The ID of enrichment pathway of different KOs after SSN/YJD intaking. b, The enrichment KO in the pathway that may related to different metabolites; C, Up or down regulated KO abundance at d28 campared with d0 in earch group. d, The metabolites was the substrate or outcome product to KO; *, The metabolites of tryptophan ; #, The metabolites of urea .
