# Supplementary material for: Contrasting Effects of Probiotic Yogurt and Brown Yogurt on the Urinary Metabolites and Gut Microbial Function of Healthy Adults
Source: Food Sci Nutr. 2025 Nov 3;13(11):e71144. doi: 10.1002/fsn3.71144 (PMC12582986; doi:10.1002/fsn3.71144)
Supplement: Supplementary file 2 — Table S2: Enrichment KEGG pathway of different KOs and enrichment KOs related to different metabolites after yogurt intaking. [file FSN3-13-e71144-s001.xlsx]

## Sheet: Sheet1 (3)
Table S2 Enrichment KEGG pathway of different KOs and enrichment KOs related to different metabolites after yogurt intaking
Pathway IDa	Pathway	Pvalue	KO IDb	KO Description	d28/d0c	Metabolited
SSN group
ko02020	Two-component system	1.6806e-07
ko02026	Biofilm formation - Escherichia coli	1.14645e-06
ko00440	Phosphonate and phosphinate metabolism	0.000262582
ko03070	Bacterial secretion system	0.000290658
ko00350	Tyrosine metabolism	0.00144428	K01555	FAH, fahA; fumarylacetoacetase [EC:3.7.1.2]	up	Fumarate
ko00330	Arginine and proline metabolism	0.00514877
ko00470	D-Amino acid metabolism	0.00827269	K01753	dsdA; D-serine dehydratase [EC:4.3.1.18]	down	Pyruvate
ko00281	Geraniol degradation	0.0237673
ko01053	Biosynthesis of siderophore group nonribosomal peptides	0.025753
ko00071	Fatty acid degradation	0.0360529
ko00643	Styrene degradation	0.0411009	K01555	FAH, fahA; fumarylacetoacetase [EC:3.7.1.2]	up	Fumarate
ko00540	Lipopolysaccharide biosynthesis	0.045445
ko00640	Propanoate metabolism	0.0641881
ko00360	Phenylalanine metabolism	0.067713	K00500	phhA, PAH; phenylalanine-4-hydroxylase [EC:1.14.16.1]	up	Tyrosine
ko05111	Biofilm formation - Vibrio cholerae	0.0920193
ko00642	Ethylbenzene degradation	0.0980392
ko02030	Bacterial chemotaxis	0.10409
ko00903	Limonene and pinene degradation	0.110279
ko01040	Biosynthesis of unsaturated fatty acids	0.110279
ko00380	Tryptophan metabolism	0.118048	K00453	TDO2, kynA; tryptophan 2,3-dioxygenase [EC:1.13.11.11]	down	Tryptophan
			K01556	KYNU, kynU; kynureninase [EC:3.7.1.3]	up	N-Formylkynurenine *
			K01426	amiE; amidase [EC:3.5.1.4]	down	Indole-3-acetamide *
ko00480	Glutathione metabolism	0.125402
ko02010	ABC transporters	0.127352
ko02024	Quorum sensing	0.129321
ko00310	Lysine degradation	0.132839
ko01220	Degradation of aromatic compounds	0.181571
ko00740	Riboflavin metabolism	0.225097
ko00983	Drug metabolism - other enzymes	0.228795
ko01212	Fatty acid metabolism	0.255172
ko00592	alpha-Linolenic acid metabolism	0.266296
ko00920	Sulfur metabolism	0.273069
ko00930	Caprolactam degradation	0.294275
ko00311	Penicillin and cephalosporin biosynthesis	0.338292
ko00260	Glycine, serine and threonine metabolism	0.363743	K01753	dsdA; D-serine dehydratase [EC:4.3.1.18]	down	Pyruvate
ko00633	Nitrotoluene degradation	0.369165
ko00620	Pyruvate metabolism	0.40125
ko00130	Ubiquinone and other terpenoid-quinone biosynthesis	0.430996
ko00280	Valine, leucine and isoleucine degradation	0.435547
ko00410	beta-Alanine metabolism	0.449887
ko00626	Naphthalene degradation	0.461835
ko00190	Oxidative phosphorylation	0.471099
ko00630	Glyoxylate and dicarboxylate metabolism	0.502607
ko02025	Biofilm formation - Pseudomonas aeruginosa	0.519724
ko00030	Pentose phosphate pathway	0.526885
ko00400	Phenylalanine, tyrosine and tryptophan biosynthesis	0.533019	K00220	tyrC; cyclohexadieny/prephenate dehydrogenase [EC:1.3.1.43 1.3.1.12]	up	Tyrosine
			K00500	phhA, PAH; phenylalanine-4-hydroxylase [EC:1.14.16.1]	up	Tyrosine
ko02040	Flagellar assembly	0.551633
ko00401	Novobiocin biosynthesis	0.562369
ko00623	Toluene degradation	0.562369
ko04626	Plant-pathogen interaction	0.562369
ko00053	Ascorbate and aldarate metabolism	0.575535
ko03410	Base excision repair	0.597707
ko00627	Aminobenzoate degradation	0.59844
ko00364	Fluorobenzoate degradation	0.605376
ko00450	Selenocompound metabolism	0.650563
ko00564	Glycerophospholipid metabolism	0.656891
ko00052	Galactose metabolism	0.674188
ko00730	Thiamine metabolism	0.674855
ko03060	Protein export	0.674855
ko00750	Vitamin B6 metabolism	0.679158
ko00650	Butanoate metabolism	0.694753	K00242	sdhD, frdD; succinate dehydrogenase / fumarate reductase, membrane anchor subunit[EC:1.3.5.1]	down	Fumarate
ko00240	Pyrimidine metabolism	0.696777
ko00361	Chlorocyclohexane and chlorobenzene degradation	0.710716
ko00261	Monobactam biosynthesis	0.739179
ko03430	Mismatch repair	0.75855
ko00010	Glycolysis / Gluconeogenesis	0.770236
ko00625	Chloroalkane and chloroalkene degradation	0.787999
ko00760	Nicotinate and nicotinamide metabolism	0.79533
ko03440	Homologous recombination	0.808494
ko00430	Taurine and hypotaurine metabolism	0.808876
ko00780	Biotin metabolism	0.827704
ko01120	Microbial metabolism in diverse environments	0.858248
ko00906	Carotenoid biosynthesis	0.897464
ko00710	Carbon fixation in photosynthetic organisms	0.932346
ko00500	Starch and sucrose metabolism	0.933418
ko04112	Cell cycle - Caulobacter	0.93903
ko00230	Purine metabolism	0.944438
ko00020	Citrate cycle (TCA cycle)	0.953225	K00242	sdhD, frdD; succinate dehydrogenase / fumarate reductase, membrane anchor subunit[EC:1.3.5.1]	down	Fumarate
ko00040	Pentose and glucuronate interconversions	0.953225
ko00790	Folate biosynthesis	0.953225
ko00362	Benzoate degradation	0.958312
ko00541	O-Antigen nucleotide sugar biosynthesis	0.96069
ko03030	DNA replication	0.963776
ko00051	Fructose and mannose metabolism	0.967086
ko00770	Pantothenate and CoA biosynthesis	0.967361
ko00270	Cysteine and methionine metabolism	0.977853	K01758	CTH; cystathionine gamma-lyase [EC:4.4.1.1]	up	Pyruvate
ko00300	Lysine biosynthesis	0.984279
ko02060	Phosphotransferase system (PTS)	0.987665
ko00250	Alanine, aspartate and glutamate metabolism	0.989652
ko01210	2-Oxocarboxylic acid metabolism	0.989652
ko00550	Peptidoglycan biosynthesis	0.99068
ko00680	Methane metabolism	0.992127	K03532	torC; trimethylamine-N-oxide reductase (cytochrome c), cytochrome c-type subunit TorC[EC:1.7.2.3]	down	Trimethylamine N-oxide
			K03533	torD; TorA specific chaperone[EC:1.7.2.3]	down	Trimethylamine N-oxide
			K07811	torA; trimethylamine-N-oxide reductase (cytochrome c) [EC:1.7.2.3]	down	Trimethylamine N-oxide
			K07821	torY; trimethylamine-N-oxide reductase (cytochrome c), cytochrome c-type subunit TorY[EC:1.7.2.3]	up	Trimethylamine N-oxide
YJD group
ko04112	Cell cycle - Caulobacter	9.67577e-06
ko00360	Phenylalanine metabolism	0.000201834
ko02020	Two-component system	0.00567141
ko02025	Biofilm formation - Pseudomonas aeruginosa	0.0060319
ko04626	Plant-pathogen interaction	0.00982588
ko00240	Pyrimidine metabolism	0.0112691
ko01220	Degradation of aromatic compounds	0.0373506
ko00860	Porphyrin metabolism	0.095473
ko00624	Polycyclic aromatic hydrocarbon degradation	0.112108
ko00791	Atrazine degradation	0.146652	K01457	atzF; allophanate hydrolase [EC:3.5.1.54]	down	Allophanate #
ko00270	Cysteine and methionine metabolism	0.166299
ko00930	Caprolactam degradation	0.196
ko00400	Phenylalanine, tyrosine and tryptophan biosynthesis	0.249495	K00220	tyrC; cyclohexadieny/prephenate dehydrogenase [EC:1.3.1.43 1.3.1.12]	down	Tyrosine
ko01053	Biosynthesis of siderophore group nonribosomal peptides	0.300479
ko00030	Pentose phosphate pathway	0.322726
ko00480	Glutathione metabolism	0.327791
ko01120	Microbial metabolism in diverse environments	0.331376
ko00330	Arginine and proline metabolism	0.337235
ko00362	Benzoate degradation	0.358829
ko00740	Riboflavin metabolism	0.39156
ko00230	Purine metabolism	0.393725
ko00260	Glycine, serine and threonine metabolism	0.39425
ko00071	Fatty acid degradation	0.403579
ko00710	Carbon fixation in photosynthetic organisms	0.403579
ko00500	Starch and sucrose metabolism	0.415095
ko00380	Tryptophan metabolism	0.415365	K04103	ipdC; indolepyruvate decarboxylase [EC:4.1.1.74]	down	Indolepyruvate *
ko00053	Ascorbate and aldarate metabolism	0.449363
ko00627	Aminobenzoate degradation	0.460257
ko00340	Histidine metabolism	0.470938
ko00220	Arginine biosynthesis	0.521301	K01457	atzF; allophanate hydrolase [EC:3.5.1.54]	down	Allophanate #
ko00970	Aminoacyl-tRNA biosynthesis	0.521301
ko00052	Galactose metabolism	0.600334
ko01100	Metabolic pathways	0.606665
ko05111	Biofilm formation - Vibrio cholerae	0.616069
ko00540	Lipopolysaccharide biosynthesis	0.623706
ko02060	Phosphotransferase system (PTS)	0.710367
ko00010	Glycolysis / Gluconeogenesis	0.781767
ko00051	Fructose and mannose metabolism	0.80677
ko00190	Oxidative phosphorylation	0.821849
ko00520	Amino sugar and nucleotide sugar metabolism	0.890815
ko02024	Quorum sensing	0.895197
ko01110	Biosynthesis of secondary metabolites	0.906689
ko00680	Methane metabolism	0.947972
ko02010	ABC transporters	0.950576
ko01200	Carbon metabolism	0.963968
ko01230	Biosynthesis of amino acids	0.980068
a, The ID of enrichment pathway of different KOs after SSN/YJD intaking. b, The enrichment KO in the pathway that may related to different metabolites; C, Up or down regulated KO abundance at d28 campared with d0 in earch group. d, The metabolites was the substrate or outcome product to KO; *, The metabolites of tryptophan ; #, The metabolites of urea .
